# Supplementary material for: A Nitro Functionalized MOF with Multi-Enzyme Mimetic Activities for the Colorimetric Sensing of Glucose at Neutral pH
Source: Sensors (Basel). 2023 Jul 10;23(14):6277. doi: 10.3390/s23146277 (PMC10386029; doi:10.3390/s23146277)
Supplement: Supplementary file 1 [file sensors-23-06277-s001.zip]

Archive with 1 entries (1 files):
- sensors-2460406-supplementary.pdf
